# Supplementary material for: Evaluating the Effectiveness of Regional Ecological Civilization Policy: Evidence from Jiangsu Province, China
Source: Int J Environ Res Public Health. 2021 Dec 30;19(1):388. doi: 10.3390/ijerph19010388 (PMC8744889; doi:10.3390/ijerph19010388)
Supplement: Supplementary file 1 [file ijerph-19-00388-s001.zip]

Archive with 1 entries (1 files):
- ijerph-1510030-supplementary.pdf
